# Supplementary material for: Screening and Identification of Survival-Associated Splicing Factors in Lung Squamous Cell Carcinoma
Source: Front Genet. 2022 Jan 20;12:803606. doi: 10.3389/fgene.2021.803606 (PMC8811261; doi:10.3389/fgene.2021.803606)
Supplement: Supplementary file 2 [file DataSheet1.CSV]

factor1	HES4|6|RI
factor2	UBE2J2|48|ES
factor3	CPSF3L|80|AA
factor4	CPSF3L|98|AA
factor5	CCNL2|155|AT
factor6	CCNL2|157|AT
factor7	SSU72|179|AT
factor8	SSU72|180|AT
factor9	CDK11B|204|AP
factor10	CDK11B|205|AP
factor11	SLC35E2B|207|ES
factor12	CDK11A|213|AD
factor13	NADK|229|ES
factor14	C1orf86|246|AT
factor15	C1orf86|247|AT
factor16	C1orf86|250|ES
factor17	RER1|256|AP
factor18	RER1|257|AP
factor19	TNFRSF14|289|AA
factor20	WRAP73|320|RI
factor21	ICMT|386|ES
factor22	ICMT|387|ES
factor23	ACOT7|389|AP
factor24	ACOT7|390|AP
factor25	ACOT7|391|AP
factor26	ACOT7|392|AT
factor27	ACOT7|393|AT
factor28	HES2|400|AT
factor29	HES2|401|AT
factor30	KLHL21|481|RI
factor31	KLHL21|482|RI
factor32	THAP3|486|AT
factor33	THAP3|487|AT
factor34	CAMTA1|502|AT
factor35	CAMTA1|503|AT
factor36	CAMTA1|507|ES
factor37	VAMP3|509|AP
factor38	VAMP3|510|AP
factor39	PARK7|528|AD
factor40	ERRFI1|533|RI
factor41	TMEM201|564|AT
factor42	TMEM201|565|AT
factor43	CLSTN1|575|ES
factor44	LZIC|586|AP
factor45	LZIC|587|AP
factor46	NMNAT1|589|AT
factor47	NMNAT1|590|AT
factor48	NMNAT1|591|RI
factor49	UBE4B|593|AT
factor50	UBE4B|594|AT
factor51	KIF1B|601|AT
factor52	KIF1B|602|AT
factor53	APITD1|613|AT
factor54	APITD1|614|AT
factor55	DFFA|616|AT
factor56	DFFA|617|AT
factor57	CASZ1|621|AT
factor58	CASZ1|622|AT
factor59	TARDBP|633|ES
factor60	TARDBP|635|ES
factor61	EXOSC10|644|RI
factor62	EXOSC10|645|RI
factor63	EXOSC10|647|ES
factor64	UBIAD1|650|AT
factor65	UBIAD1|651|AT
factor66	MAD2L2|665|ES
factor67	AGTRAP|666|AD
factor68	AGTRAP|671|ES
factor69	AGTRAP|672|ES
factor70	CLCN6|686|AT
factor71	CLCN6|688|AT
factor72	PDPN|710|AP
factor73	PDPN|711|AP
factor74	PRDM2|721|AT
factor75	PRDM2|722|AT
factor76	KAZN|733|AT
factor77	KAZN|734|AT
factor78	CASP9|761|ES
factor79	DNAJC16|763|AT
factor80	DNAJC16|765|AT
factor81	PLEKHM2|767|ES
factor82	FBLIM1|772|AT
factor83	FBLIM1|773|AT
factor84	SZRD1|803|AA
factor85	SZRD1|806|ES
factor86	SZRD1|808|ES
factor87	SZRD1|809|AA
factor88	SZRD1|811|ES
factor89	PADI2|843|AT
factor90	PADI2|844|AT
factor91	ARHGEF10L|859|AT
factor92	ARHGEF10L|861|AT
factor93	ALDH4A1|871|ES
factor94	UBR4|872|AP
factor95	UBR4|875|AP
factor96	UBR4|876|AP
factor97	UBR4|877|AP
factor98	PQLC2|898|AA
factor99	VWA5B1|923|AT
factor100	HP1BP3|936|AP
factor101	HP1BP3|937|AP
factor102	HP1BP3|938|AP
factor103	HP1BP3|939|AT
factor104	HP1BP3|940|AT
factor105	ECE1|961|AP
factor106	ECE1|962|AP
factor107	ECE1|963|AP
factor108	ECE1|964|AP
factor109	USP48|994|AP
factor110	USP48|995|AP
factor111	USP48|996|AT
factor112	USP48|997|AT
factor113	USP48|1000|AA
factor114	USP48|1001|AA
factor115	EPHB2|1026|RI
factor116	KDM1A|1032|ES
factor117	HNRNPR|1043|AA
factor118	HNRNPR|1048|ES
factor119	HNRNPR|1049|ES
factor120	LYPLA2|1072|RI
factor121	IFNLR1|1092|AT
factor122	IFNLR1|1093|AT
factor123	IFNLR1|1094|AT
factor124	NIPAL3|1109|AT
factor125	NIPAL3|1111|AT
factor126	SRRM1|1128|ES
factor127	C1orf63|1140|AP
factor128	C1orf63|1141|AP
factor129	C1orf63|1147|ES
factor130	MAN1C1|1192|AP
factor131	MAN1C1|1193|AP
factor132	SEPN1|1195|ES
factor133	MTFR1L|1196|AP
factor134	MTFR1L|1197|AP
factor135	MTFR1L|1198|AP
factor136	MTFR1L|1199|AP
factor137	MTFR1L|1209|AA
factor138	AUNIP|1219|AT
factor139	AUNIP|1220|AT
factor140	UBXN11|1249|AT
factor141	UBXN11|1250|AT
factor142	DHDDS|1272|AT
factor143	DHDDS|1273|AT
factor144	DHDDS|1274|AT
factor145	DHDDS|1275|AA
factor146	DHDDS|1276|ES
factor147	DHDDS|1278|AA
factor148	SLC9A1|1312|AT
factor149	SLC9A1|1313|AT
factor150	SYTL1|1320|AP
factor151	SYTL1|1321|AP
factor152	SYTL1|1322|AA
factor153	FAM76A|1340|AT
factor154	FAM76A|1341|AT
factor155	PPP1R8|1347|AD
factor156	THEMIS2|1350|ES
factor157	THEMIS2|1352|ES
factor158	ATPIF1|1380|RI
factor159	ATPIF1|1381|RI
factor160	RCC1|1386|AP
factor161	RCC1|1387|AP
factor162	RCC1|1388|ES
factor163	TAF12|1389|AD
factor164	SRSF4|1424|ES
factor165	SRSF4|1425|ES
factor166	MECR|1426|AA
factor167	SNRNP40|1459|ES
factor168	ZCCHC17|1461|ES
factor169	ZCCHC17|1466|AD
factor170	TMEM39B|1543|AT
factor171	TMEM39B|1545|AT
factor172	TMEM39B|1549|ES
factor173	CCDC28B|1560|AT
factor174	CCDC28B|1561|AT
factor175	TMEM234|1570|RI
factor176	TMEM234|1571|RI
factor177	BSDC1|1591|RI
factor178	BSDC1|1603|AA
factor179	ZBTB8OS|1610|AT
factor180	ZBTB8OS|1611|AT
factor181	ZBTB8OS|1612|ES
factor182	RBBP4|1623|ES
factor183	S100PBP|1635|AT
factor184	S100PBP|1636|AT
factor185	RNF19B|1646|AA
factor186	RNF19B|1647|AA
factor187	AK2|1650|AT
factor188	AK2|1651|AT
factor189	AK2|1652|ES
factor190	AK2|1654|ES
factor191	AK2|1656|ES
factor192	ZSCAN20|1678|AT
factor193	ZSCAN20|1679|AT
factor194	CSMD2|1687|AT
factor195	CSMD2|1688|AT
factor196	CSMD2|1689|AT
factor197	CSMD2|1690|AT
factor198	SMIM12|1702|AD
factor199	ZMYM6|1710|AT
factor200	ZMYM6|1711|AT
factor201	ZMYM6|1712|AT
factor202	CLSPN|1730|AT
factor203	CLSPN|1731|AT
factor204	AGO3|1739|AT
factor205	AGO3|1740|AT
factor206	AGO3|1741|AT
factor207	TRAPPC3|1753|AD
factor208	TRAPPC3|1754|AD
factor209	MAP7D1|1761|ES
factor210	STK40|1772|RI
factor211	MEAF6|1805|ES
factor212	INPP5B|1848|AT
factor213	INPP5B|1849|AT
factor214	RHBDL2|1862|AT
factor215	RHBDL2|1863|AT
factor216	NDUFS5|1869|AD
factor217	MACF1|1881|ES
factor218	MACF1|1883|ES
factor219	PABPC4|1893|ES
factor220	PABPC4|1895|ES
factor221	PABPC4|1897|AD
factor222	PPIE|1901|AT
factor223	PPIE|1902|AT
factor224	PPIE|1903|ES
factor225	PPIE|1904|AD
factor226	PPIE|1905|ES
factor227	PPIE|1910|AD
factor228	BMP8B|1911|AT
factor229	BMP8B|1912|AT
factor230	TRIT1|1923|ES
factor231	MYCL|1975|AT
factor232	MYCL|1976|AT
factor233	CAP1|1982|AA
factor234	CAP1|1984|ES
factor235	CAP1|1986|AD
factor236	SMAP2|1997|AP
factor237	SMAP2|1998|AP
factor238	ZNF684|2008|AT
factor239	ZNF684|2009|AT
factor240	NFYC|2013|AP
factor241	NFYC|2015|AP
factor242	NFYC|2017|AA
factor243	NFYC|2019|AA
factor244	NFYC|2020|ES
factor245	NFYC|2023|ES
factor246	CTPS1|2026|AP
factor247	CTPS1|2027|AP
factor248	PPCS|2075|AD
factor249	PPIH|2096|AP
factor250	LEPRE1|2107|RI
factor251	MED8|2172|AA
factor252	SZT2|2175|AT
factor253	SZT2|2176|AT
factor254	SZT2|2177|AT
factor255	HYI|2181|AT
factor256	HYI|2182|AT
factor257	PTPRF|2190|ES
factor258	IPO13|2491|AP
factor259	IPO13|2492|AP
factor260	DPH2|2503|AD
factor261	ATP6V0B|2510|ES
factor262	CCDC24|2525|RI
factor263	SLC6A9|2536|AT
factor264	SLC6A9|2538|AT
factor265	RNF220|2553|AP
factor266	RNF220|2554|AP
factor267	RNF220|2555|AP
factor268	RNF220|2557|AT
factor269	RNF220|2558|AT
factor270	RNF220|2559|AD
factor271	TMEM53|2561|AT
factor272	TMEM53|2562|AT
factor273	EIF2B3|2588|AT
factor274	EIF2B3|2589|AT
factor275	MUTYH|2593|AP
factor276	MUTYH|2594|AP
factor277	MUTYH|2595|AP
factor278	MUTYH|2652|ES
factor279	TESK2|2681|AT
factor280	TESK2|2682|AT
factor281	AKR1A1|2695|AT
factor282	AKR1A1|2696|AT
factor283	AKR1A1|2698|ES
factor284	NASP|2706|ES
factor285	NASP|2752|ES
factor286	NASP|2754|ES
factor287	IPP|2771|AT
factor288	IPP|2772|AT
factor289	PIK3R3|2776|AP
factor290	PIK3R3|2777|AP
factor291	POMGNT1|2781|AP
factor292	POMGNT1|2783|AP
factor293	POMGNT1|2784|RI
factor294	POMGNT1|2786|RI
factor295	POMGNT1|2787|RI
factor296	NSUN4|2793|ES
factor297	MKNK1|2804|AT
factor298	MKNK1|2806|AT
factor299	MKNK1|2807|ES
factor300	MKNK1|2809|ES
factor301	MKNK1|2814|ES
factor302	MOB3C|2816|AP
factor303	MOB3C|2817|AP
factor304	EFCAB14|2823|AT
factor305	EFCAB14|2824|AT
factor306	EFCAB14|2825|ES
factor307	TTC39A|2950|AT
factor308	TTC39A|2951|AT
factor309	OSBPL9|2969|ES
factor310	NRD1|2987|ES
factor311	BTF3L4|2997|ES
factor312	ZFYVE9|3000|ES
factor313	CC2D1B|3001|AT
factor314	CC2D1B|3002|AT
factor315	CC2D1B|3003|RI
factor316	ECHDC2|3019|AT
factor317	ECHDC2|3020|AT
factor318	ECHDC2|3021|AT
factor319	ECHDC2|3022|AT
factor320	ECHDC2|3025|AA
factor321	SCP2|3045|ES
factor322	MAGOH|3055|ES
factor323	YIPF1|3074|ES
factor324	HSPB11|3097|AT
factor325	HSPB11|3099|AT
factor326	LRRC42|3101|ES
factor327	TMEM59|3108|AP
factor328	TMEM59|3109|AP
factor329	TMEM59|3111|AP
factor330	CYB5RL|3128|AT
factor331	CYB5RL|3129|AT
factor332	ACOT11|3145|AT
factor333	ACOT11|3146|AT
factor334	TTC22|3174|AT
factor335	TTC22|3175|AT
factor336	TM2D1|3230|AT
factor337	TM2D1|3232|AT
factor338	INADL|3237|AT
factor339	INADL|3238|AT
factor340	INADL|3239|AT
factor341	INADL|3246|ES
factor342	USP1|3251|AP
factor343	USP1|3252|AP
factor344	DOCK7|3253|AT
factor345	DOCK7|3254|AT
factor346	ITGB3BP|3266|ES
factor347	LEPR|3295|AT
factor348	LEPR|3297|AT
factor349	MIER1|3338|RI
factor350	SLC35D1|3346|AT
factor351	SLC35D1|3347|AT
factor352	SERBP1|3354|AA
factor353	SERBP1|3355|AA
factor354	WLS|3361|AT
factor355	WLS|3362|AT
factor356	SRSF11|3379|AA
factor357	SRSF11|3387|ES
factor358	SRSF11|3388|AA
factor359	SRSF11|3391|AA
factor360	SRSF11|3392|ES
factor361	SRSF11|3393|ES
factor362	SRSF11|3394|ES
factor363	SRSF11|3396|ES
factor364	ZRANB2|3436|ES
factor365	CRYZ|3467|ES
factor366	CRYZ|3468|ES
factor367	SLC44A5|3480|AT
factor368	SLC44A5|3481|AT
factor369	ACADM|3510|ES
factor370	RABGGTB|3512|AT
factor371	RABGGTB|3513|AT
factor372	RABGGTB|3514|ES
factor373	USP33|3533|AA
factor374	USP33|3534|ES
factor375	NEXN|3537|AT
factor376	NEXN|3538|AT
factor377	FUBP1|3542|AT
factor378	FUBP1|3543|AT
factor379	FUBP1|3544|AA
factor380	FUBP1|3546|ES
factor381	IFI44|3554|AT
factor382	IFI44|3555|AT
factor383	IFI44|3557|ES
factor384	PRKACB|3587|AT
factor385	PRKACB|3588|AT
factor386	CTBS|3607|ES
factor387	ODF2L|3668|AT
factor388	ODF2L|3671|AT
factor389	ODF2L|3672|AA
factor390	ODF2L|3675|ES
factor391	ODF2L|3678|ES
factor392	SH3GLB1|3685|ES
factor393	SEP15|3687|ES
factor394	HS2ST1|3691|AT
factor395	HS2ST1|3692|AT
factor396	HS2ST1|3693|AT
factor397	LMO4|3694|AP
factor398	LMO4|3695|AP
factor399	PKN2|3698|AT
factor400	PKN2|3699|AT
factor401	CCBL2|3704|ES
factor402	GBP3|3708|ES
factor403	GBP2|3714|AT
factor404	GBP2|3715|AT
factor405	ZNF326|3728|AT
factor406	ZNF326|3729|AT
factor407	ZNF644|3733|ES
factor408	TGFBR3|3746|ES
factor409	MTF2|3770|ES
factor410	MTF2|3772|ES
factor411	TMED5|3779|ES
factor412	FNBP1L|3788|RI
factor413	ABCD3|3810|AT
factor414	ABCD3|3811|AT
factor415	RWDD3|3826|AT
factor416	RWDD3|3827|AT
factor417	DPYD|3836|AT
factor418	DPYD|3837|AT
factor419	SNX7|3840|ES
factor420	TRMT13|3866|AT
factor421	TRMT13|3868|AT
factor422	RTCA|3878|ES
factor423	CDC14A|3883|AT
factor424	SLC30A7|3892|AT
factor425	SLC30A7|3893|AT
factor426	DPH5|3897|ES
factor427	DPH5|3898|AD
factor428	RNPC3|3907|AA
factor429	VAV3|3929|AT
factor430	VAV3|3931|AT
factor431	FAM102B|3940|AT
factor432	FAM102B|3941|AT
factor433	PRPF38B|3945|AT
factor434	PRPF38B|3946|AT
factor435	PRPF38B|3947|ES
factor436	TAF13|3987|AT
factor437	TAF13|3988|AT
factor438	GSTM4|4050|AT
factor439	GSTM4|4051|AT
factor440	GSTM4|4052|RI
factor441	GSTM4|4055|RI
factor442	GSTM2|4057|AT
factor443	GSTM2|4061|AT
factor444	CSF1|4086|AA
factor445	AHCYL1|4088|AP
factor446	AHCYL1|4089|AP
factor447	KCNC4|4098|AA
factor448	RBM15|4101|AT
factor449	RBM15|4102|AT
factor450	LRIF1|4128|AD
factor451	DRAM2|4136|AD
factor452	DRAM2|4137|AD
factor453	ADORA3|4174|AT
factor454	ADORA3|4175|AT
factor455	RAP1A|4179|ES
factor456	ST7L|4205|AT
factor457	ST7L|4207|AT
factor458	RHOC|4247|ES
factor459	SLC16A1|4265|AT
factor460	SLC16A1|4266|AT
factor461	PHTF1|4277|AT
factor462	PHTF1|4278|AT
factor463	AP4B1|4304|AT
factor464	AP4B1|4305|AT
factor465	CSDE1|4333|ES
factor466	SLC22A15|4354|AT
factor467	SLC22A15|4355|AT
factor468	CD58|4360|AT
factor469	CD58|4361|AT
factor470	CD58|4362|AT
factor471	GDAP2|4377|AT
factor472	GDAP2|4378|AT
factor473	PDE4DIP|4404|AP
factor474	PDE4DIP|4407|AP
factor475	PDE4DIP|4408|AP
factor476	PDE4DIP|4410|AT
factor477	PDE4DIP|4411|AT
factor478	PDE4DIP|4412|AT
factor479	PDE4DIP|4418|AT
factor480	PDE4DIP|4426|AD
factor481	NOTCH2NL|4437|AT
factor482	NOTCH2NL|4438|AT
factor483	PIAS3|7288|AP
factor484	PIAS3|7289|AP
factor485	GPR89A|7312|AA
factor486	NBPF12|7359|ES
factor487	FMO5|7367|AT
factor488	FMO5|7368|AT
factor489	FMO5|7369|AT
factor490	ACP6|7383|AT
factor491	ACP6|7384|AT
factor492	SV2A|7410|AT
factor493	SV2A|7411|AT
factor494	MTMR11|7415|ES
factor495	VPS45|7421|ES
factor496	APH1A|7444|RI
factor497	C1orf54|7454|AP
factor498	C1orf54|7455|AP
factor499	MRPS21|7460|AP
factor500	MRPS21|7461|AP
factor501	RPRD2|7471|RI
factor502	TARS2|7475|ES
factor503	ECM1|7482|ES
factor504	ADAMTSL4|7486|AT
factor505	ADAMTSL4|7487|AT
factor506	ENSA|7493|AT
factor507	ENSA|7494|AT
factor508	ENSA|7495|AT
factor509	ARNT|7514|ES
factor510	SETDB1|7519|AT
factor511	SETDB1|7520|AT
factor512	CERS2|7530|AA
factor513	FAM63A|7536|AA
factor514	PRUNE|7542|ES
factor515	PRUNE|7545|ES
factor516	CDC42SE1|7556|ES
factor517	SCNM1|7563|AP
factor518	SCNM1|7564|AP
factor519	SCNM1|7565|AD
factor520	LYSMD1|7566|AD
factor521	PIP5K1A|7580|ES
factor522	ZNF687|7588|ES
factor523	PI4KB|7591|ES
factor524	RFX5|7609|ES
factor525	OAZ3|7651|AP
factor526	OAZ3|7652|AP
factor527	OAZ3|7653|AP
factor528	TDRKH|7661|AT
factor529	TDRKH|7662|AT
factor530	THEM4|7675|AT
factor531	THEM4|7676|AT
factor532	THEM4|7677|ES
factor533	S100A4|7711|AP
factor534	S100A4|7713|AP
factor535	S100A2|7717|AP
factor536	S100A2|7718|AP
factor537	S100A2|7720|AP
factor538	S100A16|7723|AP
factor539	S100A16|7725|AP
factor540	S100A13|7731|AP
factor541	S100A13|7732|AP
factor542	S100A13|7733|AP
factor543	S100A13|7734|AP
factor544	CHTOP|7742|AP
factor545	CHTOP|7743|AP
factor546	CHTOP|7746|AT
factor547	CHTOP|7747|AT
factor548	CHTOP|7748|AD
factor549	CHTOP|7749|ES
factor550	CHTOP|7750|RI
factor551	CHTOP|7751|AA
factor552	INTS3|7758|RI
factor553	SLC39A1|7763|AP
factor554	SLC39A1|7764|AP
factor555	SLC39A1|7765|AP
factor556	CREB3L4|7768|AP
factor557	CREB3L4|7769|AP
factor558	JTB|7776|RI
factor559	C1orf43|7800|ES
factor560	C1orf43|7808|ES
factor561	UBAP2L|7812|AT
factor562	UBAP2L|7813|AT
factor563	UBAP2L|7814|AT
factor564	UBAP2L|7815|AA
factor565	ATP8B2|7832|AT
factor566	ATP8B2|7833|AT
factor567	PYGO2|7852|AP
factor568	PYGO2|7853|AP
factor569	SHC1|7854|AP
factor570	SHC1|7855|AP
factor571	SHC1|7856|AA
factor572	FLAD1|7863|AT
factor573	FLAD1|7864|AT
factor574	FLAD1|7865|AT
factor575	FLAD1|7867|RI
factor576	FLAD1|7868|ES
factor577	FLAD1|7869|AA
factor578	FLAD1|7874|RI
factor579	EFNA4|7934|AA
factor580	EFNA1|7939|ES
factor581	SLC50A1|7940|AP
factor582	SLC50A1|7941|AP
factor583	SLC50A1|7942|ES
factor584	SLC50A1|7944|ES
factor585	TRIM46|7951|AT
factor586	TRIM46|7952|AT
factor587	TRIM46|7953|AT
factor588	GBA|8040|AP
factor589	GBA|8041|AP
factor590	FAM189B|8050|ES
factor591	SCAMP3|8052|ES
factor592	CLK2|8053|AP
factor593	CLK2|8054|AP
factor594	FDPS|8068|ES
factor595	FDPS|8069|ES
factor596	FDPS|8071|ES
factor597	FDPS|8072|ES
factor598	FDPS|8074|AA
factor599	RUSC1|8079|AA
factor600	MSTO1|8089|AT
factor601	MSTO1|8090|AT
factor602	MSTO1|8092|AD
factor603	YY1AP1|8095|AP
factor604	YY1AP1|8097|AP
factor605	YY1AP1|8098|AP
factor606	YY1AP1|8101|RI
factor607	YY1AP1|8104|AA
factor608	YY1AP1|8109|ES
factor609	YY1AP1|8110|AD
factor610	DAP3|8116|AP
factor611	DAP3|8117|AP
factor612	DAP3|8123|AD
factor613	GON4L|8126|AT
factor614	GON4L|8127|AT
factor615	RIT1|8130|AP
factor616	RIT1|8131|AP
factor617	KIAA0907|8136|RI
factor618	KIAA0907|8137|AA
factor619	SSR2|8163|ES
factor620	LMNA|8178|AT
factor621	LMNA|8179|AT
factor622	PMF1|8199|AA
factor623	C1orf85|8221|AT
factor624	C1orf85|8222|AT
factor625	C1orf85|8233|ES
factor626	CCT3|8239|ES
factor627	MEF2D|8275|ES
factor628	GPATCH4|8295|AD
factor629	ISG20L2|8306|RI
factor630	RRNAD1|8311|ES
factor631	RRNAD1|8313|RI
factor632	RRNAD1|8314|AA
factor633	MRPL24|8316|AD
factor634	HDGF|8317|AP
factor635	HDGF|8318|AP
factor636	PYHIN1|8389|AT
factor637	PYHIN1|8390|AT
factor638	IFI16|8395|ES
factor639	IFI16|8397|ES
factor640	IFI16|8398|ES
factor641	IFI16|8399|ES
factor642	IFI16|8400|ES
factor643	DCAF8|8436|AP
factor644	DCAF8|8438|AP
factor645	DCAF8|8439|AT
factor646	DCAF8|8440|AT
factor647	DCAF8|8441|ES
factor648	DCAF8|8442|ES
factor649	PEX19|8457|ES
factor650	F11R|8516|AP
factor651	F11R|8517|AP
factor652	TSTD1|8525|RI
factor653	TSTD1|8527|ES
factor654	USF1|8533|AD
factor655	NIT1|8555|AT
factor656	NIT1|8556|AT
factor657	DEDD|8558|AP
factor658	DEDD|8560|AP
factor659	DEDD|8563|ES
factor660	USP21|8566|ES
factor661	PPOX|8567|AT
factor662	PPOX|8568|AT
factor663	B4GALT3|8588|AA
factor664	ADAMTS4|8590|AT
factor665	ADAMTS4|8591|AT
factor666	NDUFS2|8595|AT
factor667	NDUFS2|8596|AT
factor668	NDUFS2|8597|RI
factor669	FCER1G|8599|AT
factor670	FCER1G|8600|AT
factor671	SDHC|8666|ES
factor672	DUSP12|8733|AA
factor673	UAP1|8749|AA
factor674	UAP1|8750|ES
factor675	HSD17B7|8753|AT
factor676	POGK|8823|RI
factor677	POGK|8825|ES
factor678	MPZL1|8871|ES
factor679	DCAF6|8884|ES
factor680	DCAF6|8885|ES
factor681	DCAF6|8886|ES
factor682	DCAF6|8887|ES
factor683	TIPRL|8901|AT
factor684	TIPRL|8902|AT
factor685	BLZF1|8916|AT
factor686	BLZF1|8917|AT
factor687	C1orf112|8955|AT
factor688	PRRX1|8968|AT
factor689	PRRX1|8969|AT
factor690	PRRC2C|8988|ES
factor691	VAMP4|8994|RI
factor692	METTL13|8998|AD
factor693	PIGC|9006|RI
factor694	ZBTB37|9030|AT
factor695	ZBTB37|9031|AT
factor696	RFWD2|9054|ES
factor697	TOR3A|9100|AA
factor698	ABL2|9103|AT
factor699	ABL2|9104|AT
factor700	TOR1AIP2|9125|ES
factor701	QSOX1|9130|RI
factor702	MR1|9138|ES
factor703	GLUL|9148|AD
factor704	GLUL|9150|AD
factor705	RNASEL|9155|AT
factor706	RNASEL|9156|AT
factor707	LAMC2|9169|AT
factor708	LAMC2|9170|AT
factor709	SMG7|9178|ES
factor710	SMG7|9179|AD
factor711	TSEN15|9206|ES
factor712	IVNS1ABP|9218|ES
factor713	RGS1|9234|AT
factor714	RGS1|9235|AT
factor715	UCHL5|9237|AP
factor716	UCHL5|9238|AP
factor717	UCHL5|9239|AT
factor718	UCHL5|9240|AT
factor719	UCHL5|9247|AA
factor720	UCHL5|9248|ES
factor721	TROVE2|9250|AP
factor722	TROVE2|9251|AP
factor723	TROVE2|9253|AT
factor724	TROVE2|9255|AT
factor725	CFH|9275|AT
factor726	CFH|9276|AT
factor727	ASPM|9286|ES
factor728	DENND1B|9304|AT
factor729	DENND1B|9305|AT
factor730	PTPRC|9320|AT
factor731	PTPRC|9321|AT
factor732	DDX59|9334|AT
factor733	DDX59|9335|AT
factor734	DDX59|9336|AT
factor735	TMEM9|9350|AP
factor736	TMEM9|9351|AP
factor737	TNNI1|9375|AT
factor738	TNNI1|9376|AT
factor739	PPP1R12B|9413|AT
factor740	PPP1R12B|9414|AT
factor741	KDM5B|9420|ES
factor742	ATP2B4|9450|ES
factor743	ZC3H11A|9454|AP
factor744	ZC3H11A|9455|AP
factor745	ZC3H11A|9458|RI
factor746	MDM4|9476|AT
factor747	MDM4|9477|AT
factor748	NFASC|9492|AT
factor749	NFASC|9493|AT
factor750	RBBP5|9524|AD
factor751	ELK4|9560|AT
factor752	ELK4|9561|AT
factor753	FAM72A|9575|AP
factor754	FAM72A|9576|AP
factor755	FAM72A|9577|AT
factor756	FAM72A|9578|AT
factor757	IKBKE|9584|ES
factor758	MAPKAPK2|9592|AA
factor759	PFKFB2|9616|AT
factor760	PFKFB2|9617|AT
factor761	CD55|9631|AT
factor762	CD55|9632|AT
factor763	CD55|9637|ES
factor764	CD55|9638|ES
factor765	CD55|9639|ES
factor766	CD46|9652|ES
factor767	CD46|9658|ES
factor768	CD46|9662|ES
factor769	CD46|9663|ES
factor770	CD46|9664|ES
factor771	TRAF3IP3|9681|AT
factor772	TRAF3IP3|9682|AT
factor773	RCOR3|9703|AP
factor774	RCOR3|9704|AP
factor775	RCOR3|9705|AT
factor776	RCOR3|9708|AT
factor777	NEK2|9717|AT
factor778	NEK2|9718|AT
factor779	ATF3|9737|AA
factor780	NSL1|9742|AT
factor781	NSL1|9743|AT
factor782	ANGEL2|9775|AP
factor783	ANGEL2|9776|AP
factor784	ANGEL2|9777|ES
factor785	RPS6KC1|9781|RI
factor786	GPATCH2|9838|AT
factor787	GPATCH2|9839|AT
factor788	DUSP10|9882|ES
factor789	TAF1A|9883|AT
factor790	TAF1A|9884|AT
factor791	TAF1A|9885|AT
factor792	MIA3|9887|AP
factor793	MIA3|9888|AP
factor794	AIDA|9891|AP
factor795	AIDA|9892|AP
factor796	BROX|9894|AP
factor797	BROX|9895|AP
factor798	DISP1|9903|AT
factor799	DISP1|9904|AT
factor800	CAPN2|9923|AP
factor801	CAPN2|9924|AP
factor802	TP53BP2|9930|ES
factor803	TP53BP2|9931|ES
factor804	CNIH4|9954|AA
factor805	WDR26|9963|AD
factor806	ENAH|9992|AA
factor807	SRP9|9994|ME
factor808	SRP9|9996|ES
factor809	TMEM63A|10001|AT
factor810	TMEM63A|10002|AT
factor811	ITPKB|10021|AT
factor812	ITPKB|10022|AT
factor813	ADCK3|10035|AP
factor814	ADCK3|10036|AP
factor815	ZNF678|10051|AT
factor816	ZNF678|10052|AT
factor817	SNAP47|10055|AP
factor818	SNAP47|10056|AP
factor819	MRPL55|10079|RI
factor820	MRPL55|10087|RI
factor821	MRPL55|10090|ES
factor822	MRPL55|10094|AD
factor823	MRPL55|10097|AD
factor824	MRPL55|10102|AA
factor825	MRPL55|10117|ES
factor826	MRPL55|10148|ES
factor827	MRPL55|10169|ES
factor828	MRPL55|10177|AD
factor829	GUK1|10178|AP
factor830	GUK1|10179|AP
factor831	GUK1|10181|AP
factor832	GUK1|10191|ES
factor833	TRIM11|10206|AP
factor834	TRIM11|10207|AP
factor835	TRIM11|10208|AT
factor836	TRIM11|10209|AT
factor837	TAF5L|10228|AT
factor838	TAF5L|10229|AT
factor839	ARV1|10261|AT
factor840	ARV1|10262|AT
factor841	C1orf131|10272|RI
factor842	C1orf131|10273|AA
factor843	SPRTN|10277|RI
factor844	DISC1|10280|AT
factor845	DISC1|10282|AT
factor846	DISC1|10283|AT
factor847	DISC1|10284|AT
factor848	DISC1|10285|AT
factor849	NTPCR|10316|AT
factor850	NTPCR|10317|AT
factor851	PCNXL2|10323|AT
factor852	PCNXL2|10324|AT
factor853	PCNXL2|10326|RI
factor854	MLK4|10329|AT
factor855	MLK4|10330|AT
factor856	COA6|10335|AP
factor857	COA6|10336|AP
factor858	IRF2BP2|10338|AD
factor859	GGPS1|10344|AP
factor860	GGPS1|10346|AP
factor861	TBCE|10349|ES
factor862	B3GALNT2|10352|AT
factor863	B3GALNT2|10353|AT
factor864	B3GALNT2|10354|ES
factor865	ERO1LB|10369|AT
factor866	ERO1LB|10370|AT
factor867	LGALS8|10380|AT
factor868	LGALS8|10381|AT
factor869	LGALS8|10382|ES
factor870	SDCCAG8|10456|AT
factor871	SDCCAG8|10457|AT
factor872	SDCCAG8|10458|ES
factor873	AKT3|10463|AT
factor874	AKT3|10464|AT
factor875	COX20|10475|ES
factor876	HNRNPU|10476|AD
factor877	EFCAB2|10479|AT
factor878	EFCAB2|10480|AT
factor879	CNST|10494|AT
factor880	CNST|10495|AT
factor881	CNST|10497|ES
factor882	ZNF670|10507|AT
factor883	ZNF670|10508|AT
factor884	ZNF670|10509|AT
factor885	ZNF124|10514|AT
factor886	ZNF124|10515|AT
factor887	ZNF124|10516|AT
factor888	SH3BP5L|10544|AP
factor889	SH3BP5L|10545|AP
factor890	ZMYND11|10591|ES
factor891	DIP2C|10596|AT
factor892	DIP2C|10597|AT
factor893	PFKP|10619|AP
factor894	PFKP|10621|AP
factor895	AKR1C1|10645|AT
factor896	AKR1C1|10646|AT
factor897	AKR1C2|10650|AT
factor898	AKR1C2|10651|AT
factor899	NET1|10659|AP
factor900	NET1|10660|AP
factor901	ANKRD16|10666|AT
factor902	ANKRD16|10667|AT
factor903	ANKRD16|10668|ES
factor904	FBXO18|10672|ES
factor905	IL15RA|10678|AA
factor906	SFMBT2|10709|AT
factor907	SFMBT2|10710|AT
factor908	SFMBT2|10711|AT
factor909	ITIH5|10715|AT
factor910	ITIH5|10716|AT
factor911	KIN|10719|AT
factor912	KIN|10720|AT
factor913	KIN|10722|AA
factor914	KIN|10723|ES
factor915	ATP5C1|10726|ES
factor916	USP6NL|10750|AT
factor917	USP6NL|10751|AT
factor918	SEC61A2|10759|AT
factor919	SEC61A2|10760|AT
factor920	SEC61A2|10761|AT
factor921	NUDT5|10766|AT
factor922	NUDT5|10767|AT
factor923	NUDT5|10768|AT
factor924	CAMK1D|10772|AT
factor925	CAMK1D|10773|AT
factor926	OPTN|10778|AA
factor927	OPTN|10782|ES
factor928	OPTN|10783|ES
factor929	OPTN|10784|ES
factor930	PHYH|10789|AP
factor931	PHYH|10790|AP
factor932	FRMD4A|10814|AT
factor933	HSPA14|10830|AT
factor934	HSPA14|10831|AT
factor935	SUV39H2|10832|AD
factor936	DCLRE1C|10837|AT
factor937	DCLRE1C|10838|AT
factor938	RPP38|10860|AT
factor939	RPP38|10861|AT
factor940	RSU1|10879|ES
factor941	RSU1|10880|RI
factor942	TRDMT1|10883|AT
factor943	TRDMT1|10884|AT
factor944	MLLT10|10970|AT
factor945	MLLT10|10971|AT
factor946	KIAA1217|11000|RI
factor947	KIAA1217|11002|ES
factor948	PRTFDC1|11016|AT
factor949	PRTFDC1|11017|AT
factor950	APBB1IP|11030|AT
factor951	APBB1IP|11031|AT
factor952	ABI1|11032|ES
factor953	ABI1|11034|ES
factor954	ABI1|11035|ES
factor955	ABI1|11037|ES
factor956	ABI1|11038|ES
factor957	ABI1|11041|ES
factor958	ABI1|11044|AA
factor959	ABI1|11048|ES
factor960	YME1L1|11060|RI
factor961	YME1L1|11061|AA
factor962	MASTL|11063|ES
factor963	MASTL|11064|AA
factor964	WAC|11098|AP
factor965	WAC|11099|AP
factor966	WAC|11103|ES
factor967	WAC|11105|ES
factor968	MAP3K8|11122|AT
factor969	MAP3K8|11123|AT
factor970	MAP3K8|11124|ES
factor971	ZNF438|11132|RI
factor972	EPC1|11156|AP
factor973	EPC1|11157|AP
factor974	CCDC7|11162|AT
factor975	CCDC7|11163|AT
factor976	NRP1|11198|AT
factor977	NRP1|11201|ES
factor978	PARD3|11207|AT
factor979	PARD3|11208|AT
factor980	PARD3|11209|AT
factor981	PARD3|11210|ES
factor982	PARD3|11211|ES
factor983	PARD3|11213|AD
factor984	PARD3|11216|ES
factor985	PARD3|11217|ES
factor986	CREM|11229|AP
factor987	CREM|11230|AP
factor988	CREM|11231|AP
factor989	CREM|11232|AP
factor990	CREM|11237|AT
factor991	CREM|11238|AT
factor992	CREM|11239|AA
factor993	CREM|11291|ES
factor994	ZNF248|11301|AT
factor995	ZNF248|11303|AT
factor996	ZNF248|11304|RI
factor997	ZNF33A|11308|AT
factor998	ZNF33A|11309|AT
factor999	HNRNPF|11322|AP
factor1000	HNRNPF|11323|AP
factor1001	HNRNPF|11324|AP
factor1002	HNRNPF|11325|AP
factor1003	HNRNPF|11326|AP
factor1004	CXCL12|11342|AT
factor1005	CXCL12|11343|AT
factor1006	CXCL12|11344|AT
factor1007	ZFAND4|11366|AT
factor1008	ZFAND4|11367|AT
factor1009	ZFAND4|11368|AT
factor1010	SYT15|11433|AT
factor1011	SYT15|11435|AT
factor1012	SYT15|11437|AA
factor1013	MAPK8|11475|AA
factor1014	VSTM4|11498|AT
factor1015	VSTM4|11499|AT
factor1016	C10orf128|11503|AT
factor1017	C10orf128|11504|AT
factor1018	AGAP8|11527|AP
factor1019	AGAP8|11528|AP
factor1020	NCOA4|11536|AP
factor1021	NCOA4|11537|AP
factor1022	FAM21A|11559|ES
factor1023	ZWINT|11811|RI
factor1024	ZWINT|11812|ES
factor1025	ZWINT|11813|RI
factor1026	TFAM|11814|ES
factor1027	BICC1|11817|AT
factor1028	BICC1|11818|AT
factor1029	FAM13C|11827|AT
factor1030	FAM13C|11828|AT
factor1031	FAM13C|11829|AT
factor1032	ANK3|11846|AT
factor1033	ANK3|11847|AT
factor1034	RTKN2|11869|AT
factor1035	RTKN2|11870|AT
factor1036	RTKN2|11871|AT
factor1037	ZNF365|11877|AT
factor1038	ZNF365|11878|AT
factor1039	ZNF365|11879|AT
factor1040	HERC4|11913|AT
factor1041	HERC4|11914|AT
factor1042	PBLD|11925|AT
factor1043	PBLD|11926|AT
factor1044	HNRNPH3|11928|AD
factor1045	CCAR1|11956|ES
factor1046	AIFM2|12029|AT
factor1047	AIFM2|12030|AT
factor1048	SAR1A|12041|ES
factor1049	CDH23|12058|AT
factor1050	CDH23|12059|AT
factor1051	CDH23|12060|AT
factor1052	PSAP|12067|AA
factor1053	ASCC1|12073|AP
factor1054	ASCC1|12074|AP
factor1055	ASCC1|12075|AP
factor1056	ASCC1|12080|ES
factor1057	DNAJB12|12090|RI
factor1058	DNAJB12|12091|RI
factor1059	DNAJB12|12092|AD
factor1060	P4HA1|12122|ME
factor1061	MRPS16|12135|AT
factor1062	MRPS16|12136|AT
factor1063	PPP3CB|12153|AT
factor1064	PPP3CB|12154|AT
factor1065	PPP3CB|12156|AA
factor1066	USP54|12165|ES
factor1067	SEC24C|12174|RI
factor1068	ZSWIM8|12231|AD
factor1069	CAMK2G|12241|ES
factor1070	VCL|12254|ES
factor1071	AP3M1|12256|ES
factor1072	ADK|12257|AP
factor1073	ADK|12258|AP
factor1074	RPS24|12295|ES
factor1075	RPS24|12296|ES
factor1076	RPS24|12297|AA
factor1077	ZMIZ1|12300|ES
factor1078	ANXA11|12350|ES
factor1079	FAM213A|12362|AP
factor1080	FAM213A|12364|AP
factor1081	FAM213A|12365|AA
factor1082	CCSER2|12407|AT
factor1083	CCSER2|12408|AT
factor1084	FAM35A|12447|ES
factor1085	NUTM2D|12450|AT
factor1086	NUTM2D|12451|AT
factor1087	STAMBPL1|12471|AT
factor1088	STAMBPL1|12472|AT
factor1089	ACTA2|12473|AP
factor1090	ACTA2|12474|AP
factor1091	KIF20B|12497|AT
factor1092	KIF20B|12498|AT
factor1093	RPP30|12504|AT
factor1094	RPP30|12505|AT
factor1095	PCGF5|12509|AT
factor1096	PCGF5|12510|AT
factor1097	HECTD2|12516|AT
factor1098	HECTD2|12517|AT
factor1099	FRA10AC1|12559|AT
factor1100	FRA10AC1|12561|AT
factor1101	SLC35G1|12567|AT
factor1102	SLC35G1|12569|AT
factor1103	SLC35G1|12570|AT
factor1104	PLCE1|12578|AT
factor1105	PLCE1|12579|AT
factor1106	ALDH18A1|12645|AD
factor1107	ZDHHC16|12704|ES
factor1108	MMS19|12718|AA
factor1109	MMS19|12721|ES
factor1110	PI4K2A|12728|AP
factor1111	PI4K2A|12729|AP
factor1112	MORN4|12730|AT
factor1113	MORN4|12731|AT
factor1114	ZFYVE27|12739|ES
factor1115	HPS1|12760|AT
factor1116	HPS1|12761|AT
factor1117	COX15|12776|AT
factor1118	COX15|12777|AT
factor1119	CUTC|12778|ES
factor1120	FAM178A|12839|AT
factor1121	FAM178A|12841|AT
factor1122	FAM178A|12842|AT
factor1123	MRPL43|12849|AT
factor1124	MRPL43|12851|AT
factor1125	POLL|12886|RI
factor1126	POLL|12889|ES
factor1127	POLL|12905|RI
factor1128	C10orf76|12932|AT
factor1129	C10orf76|12933|AT
factor1130	LDB1|12934|AP
factor1131	LDB1|12935|AP
factor1132	PPRC1|12938|ES
factor1133	NOLC1|12939|AD
factor1134	NOLC1|12942|AA
factor1135	NFKB2|12948|AA
factor1136	TMEM180|12952|AT
factor1137	TMEM180|12953|AT
factor1138	SUFU|12961|AT
factor1139	SUFU|12962|AT
factor1140	CNNM2|12983|AT
factor1141	CNNM2|12984|AT
factor1142	USMG5|13003|ES
factor1143	USMG5|13004|ES
factor1144	CALHM2|13010|AT
factor1145	CALHM2|13011|AT
factor1146	CALHM2|13012|AA
factor1147	SLK|13030|ES
factor1148	GSTO2|13050|AT
factor1149	GSTO2|13051|AT
factor1150	XPNPEP1|13074|ES
factor1151	ADD3|13075|AP
factor1152	ADD3|13076|AP
factor1153	ADD3|13077|ES
factor1154	MXI1|13079|AP
factor1155	MXI1|13080|AP
factor1156	MXI1|13081|AP
factor1157	MXI1|13082|ES
factor1158	PDCD4|13086|ES
factor1159	BBIP1|13094|ES
factor1160	BBIP1|13099|ES
factor1161	ZDHHC6|13114|AA
factor1162	VTI1A|13115|AT
factor1163	VTI1A|13116|AT
factor1164	CASP7|13166|AP
factor1165	CASP7|13168|AP
factor1166	C10orf118|13185|AT
factor1167	C10orf118|13186|AT
factor1168	KIAA1598|13241|AT
factor1169	KIAA1598|13242|AT
factor1170	FAM204A|13247|ES
factor1171	SFXN4|13257|ES
factor1172	RGS10|13261|AP
factor1173	RGS10|13263|AP
factor1174	TIAL1|13266|AT
factor1175	TIAL1|13267|AT
factor1176	TIAL1|13268|ES
factor1177	TIAL1|13269|AA
factor1178	MCMBP|13277|AD
factor1179	WDR11|13288|RI
factor1180	WDR11|13289|ES
factor1181	FGFR2|13296|AT
factor1182	FGFR2|13298|AT
factor1183	FGFR2|13300|AT
factor1184	NSMCE4A|13328|AP
factor1185	NSMCE4A|13329|AP
factor1186	NSMCE4A|13330|AT
factor1187	NSMCE4A|13331|AT
factor1188	NSMCE4A|13332|AT
factor1189	TACC2|13344|ES
factor1190	PLEKHA1|13354|ES
factor1191	PLEKHA1|13355|ES
factor1192	BUB3|13390|AA
factor1193	CHST15|13397|AT
factor1194	CHST15|13398|AT
factor1195	LHPP|13400|AT
factor1196	LHPP|13401|AT
factor1197	METTL10|13407|ES
factor1198	BCCIP|13431|AT
factor1199	BCCIP|13432|AT
factor1200	BCCIP|13433|AT
factor1201	ADAM12|13452|AT
factor1202	ADAM12|13453|AT
factor1203	PTPRE|13464|RI
factor1204	GLRX3|13473|AT
factor1205	GLRX3|13474|AT
factor1206	BNIP3|13477|AT
factor1207	BNIP3|13478|AT
factor1208	STK32C|13483|AP
factor1209	STK32C|13485|AP
factor1210	STK32C|13486|AP
factor1211	LRRC27|13493|AT
factor1212	LRRC27|13494|AT
factor1213	LRRC27|13496|AT
factor1214	PWWP2B|13500|AD
factor1215	TUBGCP2|13527|AP
factor1216	TUBGCP2|13529|AP
factor1217	TUBGCP2|13530|AP
factor1218	TUBGCP2|13534|ES
factor1219	TUBGCP2|13535|AA
factor1220	ZNF511|13540|AT
factor1221	ZNF511|13541|AT
factor1222	ZNF511|13542|RI
factor1223	PAOX|13555|ES
factor1224	PAOX|13557|ES
factor1225	BET1L|13573|AT
factor1226	BET1L|13574|AT
factor1227	BET1L|13577|RI
factor1228	RIC8A|13590|AA
factor1229	SIRT3|13596|AD
factor1230	PSMD13|13631|RI
factor1231	IFITM2|13641|AP
factor1232	IFITM2|13642|AP
factor1233	RNH1|13662|AP
factor1234	RNH1|13664|AP
factor1235	RNH1|13672|AA
factor1236	RNH1|13674|ES
factor1237	RNH1|13676|ES
factor1238	RNH1|13677|ES
factor1239	RNH1|13678|ES
factor1240	RNH1|13679|AA
factor1241	RNH1|13680|ES
factor1242	HRAS|13684|RI
factor1243	HRAS|13685|ES
factor1244	EPS8L2|13731|RI
factor1245	PDDC1|13747|ES
factor1246	CD151|13782|ES
factor1247	POLR2L|13787|AT
factor1248	POLR2L|13788|AT
factor1249	CHID1|13803|AP
factor1250	CHID1|13804|AP
factor1251	CHID1|13805|AP
factor1252	CHID1|13806|AT
factor1253	CHID1|13807|AT
factor1254	CHID1|13810|ES
factor1255	CHID1|13814|ES
factor1256	CHID1|13820|ES
factor1257	AP2A2|13821|ES
factor1258	TSSC4|13923|ES
factor1259	NAP1L4|13938|ES
factor1260	NAP1L4|13939|ES
factor1261	CARS|13943|AD
factor1262	ZNF195|13963|AT
factor1263	ZNF195|13964|AT
factor1264	ZNF195|13965|AT
factor1265	NUP98|13994|AT
factor1266	NUP98|13995|AT
factor1267	PGAP2|14000|AP
factor1268	PGAP2|14002|AP
factor1269	PGAP2|14003|AD
factor1270	PGAP2|14005|AD
factor1271	TRIM5|14073|AA
factor1272	FAM160A2|14079|AT
factor1273	FAM160A2|14080|AT
factor1274	ARFIP2|14135|ES
factor1275	ARFIP2|14139|ES
factor1276	ARFIP2|14141|AA
factor1277	TIMM10B|14145|AT
factor1278	RRP8|14161|ES
factor1279	ILK|14168|RI
factor1280	ILK|14177|AA
factor1281	ZNF215|14188|AT
factor1282	ZNF215|14189|AT
factor1283	RPL27A|14250|AP
factor1284	RPL27A|14251|AP
factor1285	ST5|14273|ES
factor1286	AKIP1|14278|ES
factor1287	AKIP1|14279|ES
factor1288	TMEM9B|14285|AP
factor1289	TMEM9B|14286|AP
factor1290	TMEM9B|14289|ES
factor1291	TMEM41B|14311|RI
factor1292	ADM|14343|RI
factor1293	MICAL2|14416|AT
factor1294	MICAL2|14417|AT
factor1295	MICAL2|14418|AT
factor1296	BTBD10|14453|ES
factor1297	FAR1|14454|AP
factor1298	FAR1|14455|AP
factor1299	PSMA1|14470|AP
factor1300	PSMA1|14471|AP
factor1301	PSMA1|14473|AT
factor1302	PSMA1|14474|AT
factor1303	PSMA1|14475|AD
factor1304	CYP2R1|14480|AA
factor1305	PLEKHA7|14508|AT
factor1306	PLEKHA7|14509|AT
factor1307	NUCB2|14519|AP
factor1308	NUCB2|14520|AP
factor1309	NUCB2|14522|AT
factor1310	NUCB2|14523|AT
factor1311	SAAL1|14568|AA
factor1312	SAA2|14577|AT
factor1313	SAA2|14579|AT
factor1314	SAA2|14580|AT
factor1315	GTF2H1|14598|AP
factor1316	GTF2H1|14599|AP
factor1317	GTF2H1|14601|AP
factor1318	GTF2H1|14602|AT
factor1319	GTF2H1|14603|AT
factor1320	LDHA|14634|ES
factor1321	UEVLD|14666|AT
factor1322	UEVLD|14667|AT
factor1323	UEVLD|14668|ES
factor1324	UEVLD|14674|ES
factor1325	HTATIP2|14710|RI
factor1326	HTATIP2|14711|RI
factor1327	HTATIP2|14712|AD
factor1328	HTATIP2|14713|RI
factor1329	HTATIP2|14714|AD
factor1330	HTATIP2|14715|AD
factor1331	CCDC34|14751|AT
factor1332	CCDC34|14752|AT
factor1333	METTL15|14782|AT
factor1334	METTL15|14784|AT
factor1335	MPPED2|14793|AT
factor1336	MPPED2|14794|AT
factor1337	DNAJC24|14810|AT
factor1338	DNAJC24|14811|AT
factor1339	IMMP1L|14814|ES
factor1340	IMMP1L|14817|ES
factor1341	ELP4|14824|ES
factor1342	ELP4|14825|ES
factor1343	EIF3M|14845|AT
factor1344	EIF3M|14846|AT
factor1345	TCP11L1|14874|AT
factor1346	TCP11L1|14875|AT
factor1347	CSTF3|14883|AT
factor1348	CSTF3|14884|AT
factor1349	CSTF3|14886|RI
factor1350	CD59|14916|ES
factor1351	CD59|14918|ES
factor1352	FBXO3|14920|AP
factor1353	FBXO3|14922|AP
factor1354	FBXO3|14928|RI
factor1355	FBXO3|14929|RI
factor1356	APIP|14963|AP
factor1357	APIP|14964|AP
factor1358	APIP|14965|AT
factor1359	APIP|14967|AT
factor1360	APIP|14970|ES
factor1361	PDHX|14971|AP
factor1362	PDHX|14972|AP
factor1363	CD44|15127|ES
factor1364	CD44|15128|ES
factor1365	CD44|15130|ES
factor1366	CD44|15131|ES
factor1367	CD44|15143|ES
factor1368	CD44|15406|ES
factor1369	LDLRAD3|15419|ES
factor1370	C11orf74|15435|AP
factor1371	C11orf74|15436|AP
factor1372	C11orf74|15440|ES
factor1373	API5|15450|AA
factor1374	TTC17|15454|AT
factor1375	TTC17|15455|AT
factor1376	ALKBH3|15467|ES
factor1377	ACCS|15473|AT
factor1378	ACCS|15474|AT
factor1379	EXT2|15476|AP
factor1380	EXT2|15477|AP
factor1381	TP53I11|15484|AT
factor1382	TP53I11|15485|AT
factor1383	SLC35C1|15509|RI
factor1384	SLC35C1|15510|RI
factor1385	PEX16|15516|AP
factor1386	PEX16|15517|AP
factor1387	DGKZ|15547|AA
factor1388	DGKZ|15548|AA
factor1389	ATG13|15594|ES
factor1390	C11orf49|15609|RI
factor1391	C11orf49|15610|RI
factor1392	C11orf49|15612|ES
factor1393	C11orf49|15635|ES
factor1394	ARFGAP2|15641|AA
factor1395	NR1H3|15699|RI
factor1396	NR1H3|15701|ES
factor1397	MADD|15716|ES
factor1398	SLC39A13|15739|RI
factor1399	SLC39A13|15747|RI
factor1400	CELF1|15763|AA
factor1401	CELF1|15765|AA
factor1402	PTPMT1|15769|ES
factor1403	PTPMT1|15770|RI
factor1404	NDUFS3|15782|AT
factor1405	NDUFS3|15783|AT
factor1406	NUP160|15805|AT
factor1407	NUP160|15806|AT
factor1408	PTPRJ|15812|AT
factor1409	PTPRJ|15813|AT
factor1410	MED19|15889|AA
factor1411	TMX2|15919|ES
factor1412	TMX2|15921|ES
factor1413	TMX2|15922|AA
factor1414	TMX2|15923|AA
factor1415	CTNND1|15935|ES
factor1416	LPXN|16011|ES
factor1417	STX3|16035|ES
factor1418	MS4A6A|16053|AT
factor1419	MS4A6A|16054|AT
factor1420	MS4A6A|16057|RI
factor1421	MS4A4A|16081|ES
factor1422	SLC15A3|16132|ES
factor1423	DDB1|16152|AP
factor1424	DDB1|16153|AP
factor1425	DDB1|16154|AP
factor1426	DDB1|16155|AP
factor1427	CYB561A3|16158|AP
factor1428	CYB561A3|16160|AP
factor1429	CYB561A3|16163|RI
factor1430	CYB561A3|16164|AA
factor1431	CYB561A3|16165|RI
factor1432	CYB561A3|16166|RI
factor1433	TMEM138|16184|AP
factor1434	TMEM138|16185|AP
factor1435	TMEM138|16186|AT
factor1436	TMEM138|16187|AT
factor1437	TMEM138|16188|RI
factor1438	TMEM216|16189|AA
factor1439	TMEM216|16190|AD
factor1440	CPSF7|16192|AP
factor1441	CPSF7|16193|AP
factor1442	CPSF7|16198|AD
factor1443	CPSF7|16215|ES
factor1444	CPSF7|16217|ES
factor1445	SDHAF2|16230|ES
factor1446	SDHAF2|16233|ES
factor1447	SDHAF2|16234|ES
factor1448	FADS2|16289|AP
factor1449	FADS2|16291|AP
factor1450	FADS2|16292|AP
factor1451	FADS1|16298|AP
factor1452	FADS1|16299|AP
factor1453	FADS1|16300|AP
factor1454	FADS3|16305|RI
factor1455	RAB3IL1|16309|ES
factor1456	ASRGL1|16338|AT
factor1457	ASRGL1|16339|AT
factor1458	AHNAK|16347|AT
factor1459	AHNAK|16348|AT
factor1460	EEF1G|16350|AP
factor1461	EEF1G|16351|AP
factor1462	MTA2|16357|AP
factor1463	MTA2|16358|AP
factor1464	B3GAT3|16371|AA
factor1465	B3GAT3|16372|AA
factor1466	GANAB|16378|ES
factor1467	C11orf48|16384|AP
factor1468	C11orf48|16385|AP
factor1469	C11orf48|16390|RI
factor1470	BSCL2|16400|AP
factor1471	BSCL2|16401|AP
factor1472	BSCL2|16403|AP
factor1473	TTC9C|16414|AT
factor1474	TTC9C|16415|AT
factor1475	TTC9C|16416|ES
factor1476	TTC9C|16417|RI
factor1477	POLR2G|16420|RI
factor1478	TMEM223|16428|AT
factor1479	TMEM223|16429|AT
factor1480	NXF1|16435|RI
factor1481	WDR74|16453|AP
factor1482	WDR74|16454|AP
factor1483	WDR74|16457|ES
factor1484	SLC3A2|16462|AP
factor1485	SLC3A2|16463|AP
factor1486	SLC3A2|16464|AP
factor1487	RTN3|16531|ES
factor1488	MARK2|16534|AP
factor1489	MARK2|16536|AP
factor1490	MARK2|16537|AP
factor1491	MARK2|16541|ES
factor1492	MARK2|16543|ES
factor1493	TRPT1|16577|ES
factor1494	TRPT1|16583|ES
factor1495	DNAJC4|16596|RI
factor1496	DNAJC4|16598|ES
factor1497	DNAJC4|16600|ES
factor1498	VEGFB|16601|AA
factor1499	PLCB3|16608|AT
factor1500	PLCB3|16609|AT
factor1501	GPR137|16617|AP
factor1502	GPR137|16618|AP
factor1503	GPR137|16622|AA
factor1504	GPR137|16623|ES
factor1505	GPR137|16624|ES
factor1506	GPR137|16625|ES
factor1507	PRDX5|16640|ES
factor1508	PRDX5|16641|ES
factor1509	SF1|16680|RI
factor1510	SF1|16681|AA
factor1511	NAALADL1|16735|AT
factor1512	NAALADL1|16736|AT
factor1513	CDCA5|16747|RI
factor1514	ZFPL1|16748|AT
factor1515	ZFPL1|16749|AT
factor1516	ZFPL1|16751|AD
factor1517	VPS51|16758|ES
factor1518	CAPN1|16799|AP
factor1519	CAPN1|16802|AP
factor1520	POLA2|16807|AT
factor1521	POLA2|16808|AT
factor1522	SCYL1|16860|AA
factor1523	FAM89B|16872|AA
factor1524	FAM89B|16873|AA
factor1525	FAM89B|16874|AA
factor1526	EHBP1L1|16875|AP
factor1527	EHBP1L1|16876|AP
factor1528	RELA|16898|RI
factor1529	KAT5|16913|ES
factor1530	CFL1|16919|AP
factor1531	CFL1|16920|AP
factor1532	CFL1|16922|AP
factor1533	CFL1|16923|AP
factor1534	MUS81|16926|AP
factor1535	MUS81|16927|AP
factor1536	EFEMP2|16931|RI
factor1537	C11orf68|16947|AP
factor1538	C11orf68|16948|AP
factor1539	EIF1AD|16973|ES
factor1540	EIF1AD|16978|AD
factor1541	BANF1|16979|AP
factor1542	BANF1|16980|AP
factor1543	KLC2|16992|RI
factor1544	YIF1A|17003|AP
factor1545	YIF1A|17004|AP
factor1546	YIF1A|17008|ES
factor1547	MRPL11|17032|AD
factor1548	PELI3|17033|AT
factor1549	PELI3|17034|AT
factor1550	ZDHHC24|17064|AT
factor1551	ZDHHC24|17065|AT
factor1552	CCS|17073|AA
factor1553	RBM4|17089|AP
factor1554	RBM4|17094|AT
factor1555	RBM4|17096|ES
factor1556	RBM4|17097|AD
factor1557	RBM4B|17107|AT
factor1558	RBM4B|17108|AT
factor1559	C11orf80|17121|AA
factor1560	C11orf80|17128|ES
factor1561	RCE1|17132|ES
factor1562	RCE1|17133|AA
factor1563	KDM2A|17151|AP
factor1564	KDM2A|17152|AP
factor1565	SSH3|17161|AA
factor1566	SSH3|17164|RI
factor1567	PPP1CA|17183|ES
factor1568	RPS6KB2|17203|ES
factor1569	RPS6KB2|17204|ES
factor1570	TMEM134|17231|ES
factor1571	TMEM134|17233|AA
factor1572	TMEM134|17236|AA
factor1573	TMEM134|17238|AD
factor1574	UNC93B1|17268|AA
factor1575	SUV420H1|17293|AT
factor1576	SUV420H1|17294|AT
factor1577	SUV420H1|17296|RI
factor1578	SUV420H1|17297|AA
factor1579	C11orf24|17301|RI
factor1580	C11orf24|17302|AD
factor1581	PPP6R3|17320|ES
factor1582	PPP6R3|17323|ES
factor1583	MTL5|17328|AT
factor1584	MTL5|17329|AT
factor1585	MRPL21|17340|RI
factor1586	MRPL21|17344|AD
factor1587	ORAOV1|17366|AT
factor1588	ORAOV1|17369|AT
factor1589	CTTN|17404|ES
factor1590	DHCR7|17421|AD
factor1591	NADSYN1|17422|AP
factor1592	NADSYN1|17423|AP
factor1593	NADSYN1|17428|ES
factor1594	FAM86C1|17433|AT
factor1595	FAM86C1|17434|AT
factor1596	RNF121|17462|ES
factor1597	IL18BP|17471|AT
factor1598	IL18BP|17473|AT
factor1599	NUMA1|17515|ES
factor1600	NUMA1|17518|ES
factor1601	LRTOMT|17526|AT
factor1602	LRTOMT|17527|AT
factor1603	ANAPC15|17565|AT
factor1604	ANAPC15|17566|AT
factor1605	ANAPC15|17568|AA
factor1606	ANAPC15|17569|AD
factor1607	ANAPC15|17575|ES
factor1608	ARAP1|17637|AP
factor1609	ARAP1|17639|AP
factor1610	ARAP1|17640|AP
factor1611	ARAP1|17641|ES
factor1612	ATG16L2|17649|AT
factor1613	ATG16L2|17650|AT
factor1614	RAB6A|17707|ME
factor1615	MRPL48|17713|AP
factor1616	MRPL48|17714|AP
factor1617	MRPL48|17720|ME
factor1618	MRPL48|17725|ES
factor1619	MRPL48|17726|ES
factor1620	COA4|17737|ES
factor1621	C2CD3|17760|AT
factor1622	C2CD3|17761|AT
factor1623	P4HA3|17766|AT
factor1624	P4HA3|17767|AT
factor1625	XRRA1|17783|AT
factor1626	XRRA1|17784|AT
factor1627	NEU3|17810|AT
factor1628	NEU3|17811|AT
factor1629	NEU3|17812|AT
factor1630	NEU3|17813|AT
factor1631	RPS3|17835|AT
factor1632	RPS3|17836|AT
factor1633	RPS3|17843|ES
factor1634	SERPINH1|17866|AP
factor1635	SERPINH1|17867|AP
factor1636	UVRAG|17878|AP
factor1637	UVRAG|17880|AP
factor1638	UVRAG|17881|AP
factor1639	C11orf30|17890|AT
factor1640	C11orf30|17891|AT
factor1641	LRRC32|17899|RI
factor1642	TSKU|17902|AP
factor1643	TSKU|17903|AP
factor1644	MYO7A|17944|AT
factor1645	MYO7A|17945|AT
factor1646	PAK1|17950|AP
factor1647	PAK1|17951|AP
factor1648	PAK1|17954|ES
factor1649	CLNS1A|17956|AT
factor1650	CLNS1A|17957|AT
factor1651	AAMDC|17974|AT
factor1652	AAMDC|17975|AT
factor1653	AAMDC|17980|ES
factor1654	AAMDC|17981|ES
factor1655	INTS4|17992|AT
factor1656	INTS4|17993|ES
factor1657	ALG8|18011|ES
factor1658	ANKRD42|18050|AT
factor1659	ANKRD42|18051|AT
factor1660	ANKRD42|18052|AT
factor1661	CCDC90B|18068|ES
factor1662	CCDC90B|18069|AD
factor1663	CCDC90B|18074|ES
factor1664	CCDC90B|18083|AD
factor1665	CCDC90B|18085|AD
factor1666	CCDC90B|18086|AD
factor1667	CCDC90B|18088|AD
factor1668	CCDC90B|18089|AD
factor1669	TMEM126B|18114|RI
factor1670	TMEM126B|18121|ES
factor1671	TMEM126B|18122|ES
factor1672	TMEM126B|18123|ES
factor1673	CREBZF|18137|RI
factor1674	CREBZF|18139|RI
factor1675	CREBZF|18140|RI
factor1676	PICALM|18170|ES
factor1677	PICALM|18172|ES
factor1678	PICALM|18173|ES
factor1679	EED|18177|AP
factor1680	EED|18178|AP
factor1681	EED|18179|RI
factor1682	EED|18182|ES
factor1683	C11orf73|18185|RI
factor1684	PRSS23|18201|AT
factor1685	PRSS23|18202|AT
factor1686	TMEM135|18205|AT
factor1687	TMEM135|18206|AT
factor1688	NOX4|18230|AT
factor1689	NOX4|18231|AT
factor1690	CHORDC1|18258|AP
factor1691	CHORDC1|18259|AP
factor1692	CHORDC1|18260|AP
factor1693	CHORDC1|18266|RI
factor1694	SLC36A4|18284|AT
factor1695	SLC36A4|18285|AT
factor1696	TAF1D|18309|AT
factor1697	TAF1D|18310|AT
factor1698	TAF1D|18313|RI
factor1699	TAF1D|18318|RI
factor1700	TAF1D|18319|AA
factor1701	TAF1D|18320|AA
factor1702	TAF1D|18321|ES
factor1703	MED17|18327|AT
factor1704	MED17|18328|AT
factor1705	MRE11A|18332|AT
factor1706	MRE11A|18333|AT
factor1707	MRE11A|18334|ES
factor1708	ANKRD49|18349|RI
factor1709	PIWIL4|18357|AP
factor1710	PIWIL4|18358|AP
factor1711	PIWIL4|18359|AP
factor1712	SESN3|18372|AT
factor1713	SESN3|18373|AT
factor1714	CEP57|18384|AP
factor1715	CEP57|18385|AP
factor1716	CEP57|18388|AT
factor1717	CEP57|18390|AT
factor1718	CEP57|18391|AD
factor1719	CEP57|18392|ES
factor1720	CEP57|18393|RI
factor1721	MTMR2|18403|ES
factor1722	C11orf70|18436|AT
factor1723	C11orf70|18437|AT
factor1724	C11orf70|18438|AT
factor1725	BIRC3|18445|RI
factor1726	DCUN1D5|18472|ES
factor1727	DCUN1D5|18480|ES
factor1728	CASP1|18516|AT
factor1729	CASP1|18517|AT
factor1730	CASP1|18519|RI
factor1731	CASP1|18525|ES
factor1732	CARD16|18543|AP
factor1733	CARD16|18544|AP
factor1734	CARD16|18545|ES
factor1735	KBTBD3|18556|AT
factor1736	KBTBD3|18557|AT
factor1737	KBTBD3|18560|ES
factor1738	ALKBH8|18573|ES
factor1739	DDX10|18623|AT
factor1740	DDX10|18624|AT
factor1741	C11orf88|18667|RI
factor1742	PPP2R1B|18672|AT
factor1743	PPP2R1B|18674|AT
factor1744	ALG9|18682|AP
factor1745	ALG9|18683|AP
factor1746	ALG9|18684|AA
factor1747	C11orf1|18686|AP
factor1748	C11orf1|18688|AP
factor1749	C11orf1|18689|ES
factor1750	CRYAB|18690|AP
factor1751	CRYAB|18691|AP
factor1752	CRYAB|18693|AP
factor1753	CRYAB|18695|AP
factor1754	DIXDC1|18709|AT
factor1755	DIXDC1|18710|AT
factor1756	C11orf57|18723|RI
factor1757	C11orf57|18727|RI
factor1758	C11orf57|18728|AD
factor1759	TIMM8B|18730|ES
factor1760	PTS|18764|ES
factor1761	RBM7|18823|RI
factor1762	RBM7|18824|AA
factor1763	SIK3|18875|AA
factor1764	SIDT2|18887|RI
factor1765	PCSK7|18901|ES
factor1766	RNF214|18906|AD
factor1767	TMPRSS13|18947|AT
factor1768	TMPRSS13|18948|AT
factor1769	TMPRSS13|18949|AT
factor1770	MPZL2|18983|AT
factor1771	MPZL2|18984|AT
factor1772	TMEM25|19007|AT
factor1773	TMEM25|19009|AT
factor1774	TMEM25|19012|AA
factor1775	TMEM25|19014|ES
factor1776	RPS25|19054|ES
factor1777	TRAPPC4|19059|AT
factor1778	TRAPPC4|19060|AT
factor1779	HMBS|19097|ES
factor1780	HMBS|19098|RI
factor1781	DPAGT1|19112|RI
factor1782	DPAGT1|19114|AA
factor1783	NLRX1|19128|AA
factor1784	MCAM|19134|AP
factor1785	MCAM|19135|AP
factor1786	MCAM|19138|RI
factor1787	TMEM136|19160|RI
factor1788	TBCEL|19168|ES
factor1789	C11orf63|19191|AT
factor1790	C11orf63|19192|AT
factor1791	HSPA8|19195|AP
factor1792	VWA5A|19211|AT
factor1793	VWA5A|19212|AT
factor1794	MSANTD2|19240|AP
factor1795	MSANTD2|19241|AP
factor1796	TMEM218|19263|AA
factor1797	FEZ1|19294|AT
factor1798	FEZ1|19295|AT
factor1799	CHEK1|19307|AP
factor1800	CHEK1|19309|AP
factor1801	CHEK1|19311|AT
factor1802	CHEK1|19312|AT
factor1803	CHEK1|19313|RI
factor1804	RPUSD4|19370|ES
factor1805	FOXRED1|19375|ES
factor1806	TIRAP|19382|AT
factor1807	TIRAP|19384|AT
factor1808	TIRAP|19385|AT
factor1809	APLP2|19476|ES
factor1810	APLP2|19479|ES
factor1811	ZBTB44|19492|RI
factor1812	ZBTB44|19496|AA
factor1813	ZBTB44|19501|AD
factor1814	SNX19|19515|AD
factor1815	NCAPD3|19537|AT
factor1816	NCAPD3|19538|AT
factor1817	THYN1|19546|ES
factor1818	THYN1|19547|RI
factor1819	THYN1|19548|RI
factor1820	THYN1|19549|AD
factor1821	ACAD8|19551|AT
factor1822	ACAD8|19552|AT
factor1823	ACAD8|19554|ES
factor1824	KDM5A|19596|AT
factor1825	KDM5A|19597|AT
factor1826	WNK1|19610|AP
factor1827	WNK1|19611|AP
factor1828	RAD52|19638|AT
factor1829	RAD52|19640|AT
factor1830	RAD52|19641|AT
factor1831	CACNA2D4|19675|AT
factor1832	CACNA2D4|19676|AT
factor1833	ITFG2|19715|AT
factor1834	ITFG2|19716|AT
factor1835	TULP3|19728|AP
factor1836	TULP3|19729|AP
factor1837	TULP3|19734|ES
factor1838	TULP3|19739|ES
factor1839	TSPAN9|19754|ES
factor1840	C12orf4|19768|ES
factor1841	RAD51AP1|19791|ES
factor1842	PLEKHG6|19825|AT
factor1843	PLEKHG6|19826|AT
factor1844	TNFRSF1A|19827|AT
factor1845	TNFRSF1A|19829|AT
factor1846	LTBR|19853|ES
factor1847	TAPBPL|19858|RI
factor1848	VAMP1|19862|RI
factor1849	VAMP1|19865|RI
factor1850	MRPL51|19868|AP
factor1851	MRPL51|19869|AP
factor1852	NOP2|19884|AP
factor1853	NOP2|19885|AP
factor1854	NOP2|19890|ES
factor1855	NOP2|19893|RI
factor1856	ING4|19909|AA
factor1857	ING4|19911|ES
factor1858	ING4|19913|AD
factor1859	ING4|19916|ES
factor1860	ZNF384|19921|AP
factor1861	ZNF384|19922|AP
factor1862	ZNF384|19923|ES
factor1863	ZNF384|19926|ES
factor1864	COPS7A|19932|AP
factor1865	COPS7A|19933|AP
factor1866	COPS7A|19956|AD
factor1867	COPS7A|19958|AD
factor1868	COPS7A|19959|AD
factor1869	CDCA3|19983|AT
factor1870	CDCA3|19984|AT
factor1871	CDCA3|19985|ES
factor1872	USP5|19988|AD
factor1873	TPI1|19991|AD
factor1874	SPSB2|19992|AT
factor1875	SPSB2|19993|AT
factor1876	LRRC23|19994|AP
factor1877	LRRC23|19997|AP
factor1878	LRRC23|19998|AT
factor1879	LRRC23|20000|AT
factor1880	LRRC23|20002|ES
factor1881	LRRC23|20004|ES
factor1882	ENO2|20011|AP
factor1883	ENO2|20012|AP
factor1884	PTPN6|20022|AP
factor1885	PTPN6|20023|AP
factor1886	PTPN6|20034|AA
factor1887	PHB2|20044|ES
factor1888	PHB2|20051|ES
factor1889	PHB2|20052|ES
factor1890	LPCAT3|20059|RI
factor1891	LPCAT3|20060|RI
factor1892	C1S|20067|AP
factor1893	C1S|20068|AP
factor1894	C1S|20070|AA
factor1895	C1RL|20072|AT
factor1896	C1RL|20073|AT
factor1897	RBP5|20077|AT
factor1898	RBP5|20078|AT
factor1899	PEX5|20088|AA
factor1900	PEX5|20089|ES
factor1901	RIMKLB|20202|AT
factor1902	RIMKLB|20203|AT
factor1903	CD69|20269|AT
factor1904	CD69|20270|AT
factor1905	CLEC2B|20282|AP
factor1906	CLEC2B|20283|AP
factor1907	CLEC7A|20309|AT
factor1908	CLEC7A|20310|AT
factor1909	CLEC7A|20312|AT
factor1910	TMEM52B|20341|AP
factor1911	TMEM52B|20342|AP
factor1912	MAGOHB|20472|ES
factor1913	MAGOHB|20476|ES
factor1914	MAGOHB|20478|ES
factor1915	YBX3|20481|ES
factor1916	DUSP16|20510|ES
factor1917	APOLD1|20516|AT
factor1918	APOLD1|20517|AT
factor1919	HIST4H4|20553|AT
factor1920	HIST4H4|20554|AT
factor1921	ARHGDIB|20564|AP
factor1922	ARHGDIB|20565|AP
factor1923	PTPRO|20575|AT
factor1924	PTPRO|20576|AT
factor1925	STRAP|20589|ES
factor1926	DERA|20598|ES
factor1927	PLEKHA5|20645|AT
factor1928	PLEKHA5|20646|AT
factor1929	PLEKHA5|20647|AT
factor1930	AEBP2|20664|AP
factor1931	AEBP2|20666|AP
factor1932	AEBP2|20669|RI
factor1933	PYROXD1|20692|AP
factor1934	PYROXD1|20693|AP
factor1935	PYROXD1|20698|ES
factor1936	GOLT1B|20703|ES
factor1937	GOLT1B|20704|ES
factor1938	ST8SIA1|20726|AT
factor1939	ST8SIA1|20727|AT
factor1940	ETNK1|20738|AT
factor1941	ETNK1|20739|AT
factor1942	C12orf77|20760|AT
factor1943	C12orf77|20761|AT
factor1944	LYRM5|20809|AT
factor1945	LYRM5|20810|AT
factor1946	RASSF8|20838|AT
factor1947	RASSF8|20839|AT
factor1948	FGFR1OP2|20854|AT
factor1949	FGFR1OP2|20855|AT
factor1950	PPFIBP1|20887|AT
factor1951	PPFIBP1|20888|AT
factor1952	KLHL42|20900|ES
factor1953	PTHLH|20907|AT
factor1954	PTHLH|20908|AT
factor1955	PTHLH|20909|AT
factor1956	CCDC91|20912|AP
factor1957	CCDC91|20915|AP
factor1958	TSPAN11|20953|AT
factor1959	TSPAN11|20954|AT
factor1960	DDX11|20956|AP
factor1961	DDX11|20957|AP
factor1962	DDX11|20959|AT
factor1963	DDX11|20960|AT
factor1964	FAM60A|20982|AP
factor1965	FAM60A|20983|AP
factor1966	FAM60A|20989|ES
factor1967	DENND5B|20993|AT
factor1968	DENND5B|20994|AT
factor1969	AMN1|21007|AT
factor1970	AMN1|21008|AT
factor1971	BICD1|21019|AT
factor1972	BICD1|21020|AT
factor1973	FGD4|21031|AT
factor1974	FGD4|21032|AT
factor1975	DNM1L|21048|ES
factor1976	ALG10|21064|AT
factor1977	ALG10|21065|AT
factor1978	ALG10B|21067|AT
factor1979	ALG10B|21068|AT
factor1980	SLC2A13|21085|AT
factor1981	SLC2A13|21086|AT
factor1982	YAF2|21104|AT
factor1983	YAF2|21105|AT
factor1984	PPHLN1|21213|AT
factor1985	PPHLN1|21214|AT
factor1986	PPHLN1|21217|AT
factor1987	PPHLN1|21221|ES
factor1988	PPHLN1|21226|ES
factor1989	PPHLN1|21227|ES
factor1990	PPHLN1|21228|ES
factor1991	SCAF11|21313|AP
factor1992	SCAF11|21316|AP
factor1993	SCAF11|21317|AT
factor1994	SCAF11|21319|AT
factor1995	SLC38A1|21322|AT
factor1996	SLC38A1|21323|AT
factor1997	SLC38A2|21329|AP
factor1998	SLC38A2|21330|AP
factor1999	RPAP3|21339|ES
factor2000	RAPGEF3|21351|AT
[truncated: 7,424 more rows]
